# Supplementary material for: Preclinical Drug Pharmacokinetic, Tissue Distribution and Excretion Profiles of the Novel Limonin Derivate HY-071085 as an Anti-Inflammatory and Analgesic Candidate in Rats and Beagle Dogs
Source: Pharmaceuticals (Basel). 2022 Jun 27;15(7):801. doi: 10.3390/ph15070801 (PMC9316000; doi:10.3390/ph15070801)
Supplement: Supplementary file 1 [file pharmaceuticals-15-00801-s001.zip]

Archive with 1 entries (1 files):
- pharmaceuticals-1773045-supplementary.pdf
